# Supplementary material for: A Link between Prenatal Stage of Life during the Great Chinese Famine and Subsequent Depressive Symptoms among Middle-Aged and Older Adults
Source: Nutrients. 2023 Oct 29;15(21):4600. doi: 10.3390/nu15214600 (PMC10647632; doi:10.3390/nu15214600)
Supplement: Supplementary file 1 [file nutrients-15-04600-s001.zip]

Archive with 1 entries (1 files):
- nutrients-2667336-supplementary.pdf
